# Supplementary material for: Conditioned Place Avoidance of Zebrafish (Danio rerio) to Three Chemicals Used for Euthanasia and Anaesthesia
Source: PLoS One. 2014 Feb 4;9(2):e88030. doi: 10.1371/journal.pone.0088030 (PMC3913715; doi:10.1371/journal.pone.0088030)
Supplement: Dataset S1 — The total time spent in the previously preferred side before, during, and after exposure for each fish. (XLSX) [file pone.0088030.s001.xlsx]

## Sheet: Time Spent
Pair	Fish	Anaesthetic	Pre-exposure (s)	Trial (s)	Post-exposure (s)
1	1	metomidate	900	875	900
1	2	metomidate	900	468	900
2	3	metomidate	891	43	887
2	4	metomidate	891	43	894
3	5	metomidate	897	900	898
3	6	metomidate	897	900	897
4	7	metomidate	900	893	894
4	8	metomidate	900	893	696
5	9	metomidate	848	719	783
5	10	metomidate	765	690	0
6	11	metomidate	900	883	386
6	12	metomidate	900	882	886
7	13	metomidate	750	900	858
7	14	metomidate	900	900	873
8	15	metomidate	794	900	838
8	16	metomidate	900	900	0
9	17	metomidate	894	875	877
9	18	metomidate	900	876	898
10	19	TMS	876	900	185
11	20	TMS	900	427	0
11	21	TMS	900	240	0
12	22	TMS	850	582	0
12	23	TMS	850	217	0
13	24	TMS	851	640	0
13	25	TMS	894	314	0
14	26	TMS	900	883	386
14	27	TMS	900	882	886
15	28	TMS	859	900	851
15	29	TMS	893	791	852
16	30	TMS	874	900	0
16	31	TMS	873	900	0
17	32	TMS	890	900	299
17	33	TMS	891	900	816
18	34	TMS	894	895	0
18	35	TMS	898	900	675
19	36	CO	900	877	0
19	37	CO	900	877	846
20	38	CO	900	721	0
20	39	CO	900	876	297
21	40	CO	894	897	781
22	41	CO	900	900	900
23	42	CO	859	900	851
23	43	CO	893	791	852
24	44	CO	848	719	783
24	45	CO	765	690	0
25	46	CO	900	900	900
25	47	CO	900	900	900
26	48	CO	900	873	892
26	49	CO	900	897	893
27	50	CO	891	897	894
27	51	CO	892	898	900
